# Supplementary material for: Responses of Soil Microbial Communities and Networks to Precipitation Change in a Typical Steppe Ecosystem of the Loess Plateau
Source: Microorganisms. 2022 Apr 14;10(4):817. doi: 10.3390/microorganisms10040817 (PMC9027300; doi:10.3390/microorganisms10040817)
Supplement: Supplementary file 1 [file microorganisms-10-00817-s001.zip]

Archive with 1 entries (1 files):
- microorganisms-1668265-supplementary.pdf
